# Supplementary material for: Comprehensive analysis of molecular, physiological, and functional biomarkers of aging with neurological diseases using Mendelian randomization
Source: GeroScience. 2024 Sep 13;47(3):2959–72. doi: 10.1007/s11357-024-01334-6 (PMC12181546; doi:10.1007/s11357-024-01334-6)
Supplement: Supplementary file 2 — Supplementary file2 (XLSX 169 KB) [file 11357_2024_1334_MOESM2_ESM.xlsx]

## Sheet: Telomere length
Table S1. Selected instrumental variables for biomarkers of aging: Telomere lenth
SNP	Effect Allele	OtherAllele	Beta	Se	P-value	EAF
rs2977608	A	C	-0.0129483	0.00233716	3e-08	0.256051
rs66731853	G	A	0.0177791	0.00215421	1.5e-16	0.682696
rs6669563	G	A	-0.0182358	0.00202476	2.1e-19	0.562232
rs4660456	A	G	-0.0141182	0.00237603	2.8e-09	0.770446
rs41269079	T	A	-0.0153617	0.0025499	1.7e-09	0.811009
rs139795227	A	C	-0.0599379	0.00873247	6.7e-12	0.985979
rs145114957	C	G	-0.0272605	0.00498872	4.6e-08	0.957352
rs4498805	G	T	-0.0150601	0.00200376	5.7e-14	0.453368
rs17464525	G	A	0.0324422	0.00259325	6.6e-36	0.819077
rs11579626	A	C	-0.0265113	0.00357752	1.3e-13	0.915118
rs6587577	A	G	0.0182148	0.0026359	4.8e-12	0.173654
rs6659669	C	T	0.0117091	0.00205167	1.1e-08	0.394905
rs932002	C	T	0.0402052	0.00279667	7.3e-47	0.849157
rs2555104	A	C	0.0139717	0.00203498	6.6e-12	0.565745
rs56178008	T	A	-0.0143739	0.00201464	9.7e-13	0.562503
rs6751209	T	C	0.0140465	0.00248465	1.6e-08	0.795769
rs965109	C	T	0.101702	0.00648201	1.8e-55	0.975662
rs188918174	C	T	-0.0403062	0.00543604	1.2e-13	0.963894
rs12619538	A	C	-0.0167489	0.00287813	5.9e-09	0.858965
rs17803849	C	T	-0.0273203	0.00203482	4.2e-41	0.594839
rs4535042	T	G	-0.0121194	0.00219332	3.3e-08	0.700733
rs869785	T	C	0.0147303	0.00212801	4.4e-12	0.327529
rs2230590	T	C	0.0158022	0.00200806	3.6e-15	0.489103
rs78491606	A	C	0.0756311	0.00741168	1.9e-24	0.981567
rs13062095	T	C	-0.0138552	0.00214113	9.7e-11	0.672157
rs6776756	G	A	0.0174439	0.00203747	1.1e-17	0.402438
rs9878436	C	T	0.0143407	0.00201819	1.2e-12	0.565607
rs10936598	A	C	0.0656433	0.00214663	1e-200	0.67621
rs76094497	G	A	-0.0278689	0.00461731	1.6e-09	0.948431
rs563069803	G	T	0.0571967	0.00863522	3.5e-11	0.981742
rs112394943	T	C	0.0198961	0.00281641	1.6e-12	0.837259
rs2282764	A	G	0.0224234	0.00289392	9.3e-15	0.857616
rs871134	C	T	0.0182986	0.0020263	1.7e-19	0.430968
rs10805346	T	C	-0.0117072	0.00202147	7e-09	0.560661
rs4695407	A	G	-0.0141511	0.00199925	1.5e-12	0.492157
rs10024820	T	C	0.0144438	0.00205573	2.1e-12	0.610765
rs4435700	C	A	-0.0535453	0.00237679	2.2e-112	0.235067
rs11746381	T	C	-0.0329955	0.00431036	1.9e-14	0.9432
rs11745132	G	T	-0.0709046	0.0119367	2.8e-09	0.99211
rs7726159	C	A	-0.0707719	0.0021282	1e-200	0.672705
rs61748181	C	T	0.059181	0.00595394	2.8e-23	0.971072
rs6881568	C	A	-0.0169256	0.00207735	3.7e-16	0.63742
rs6873104	A	T	0.0245329	0.00335421	2.6e-13	0.898716
rs55747751	G	A	0.0211612	0.00375164	1.7e-08	0.922625
rs185174247	G	A	-0.0372806	0.00435145	1.1e-17	0.94391
rs80324517	G	A	-0.0396515	0.00466286	1.8e-17	0.951741
rs7772289	G	T	-0.017549	0.00200003	1.7e-18	0.496919
rs2763979	C	T	0.0277713	0.00208092	1.3e-40	0.640279
rs112817717	G	C	-0.0136334	0.00212384	1.4e-10	0.524294
rs141127771	G	A	0.0160204	0.00268436	2.4e-09	0.740951
rs9398196	A	G	0.0143586	0.00201175	9.5e-13	0.47995
rs61405042	C	T	0.0501874	0.00602955	8.5e-17	0.970712
rs13230646	T	C	0.0173277	0.00232377	8.9e-14	0.751055
rs11769630	T	A	0.0256807	0.00389475	4.3e-11	0.927773
rs38664	T	C	0.0122471	0.00206433	3e-09	0.40335
rs2056726	G	A	0.0228078	0.00243638	7.9e-21	0.785624
rs7790856	C	T	0.0437199	0.00220526	1.8e-87	0.710861
rs565783711	C	T	-0.0573006	0.00813161	1.8e-12	0.982183
rs6969930	T	C	0.020481	0.00204695	1.4e-23	0.386625
rs117407747	C	T	-0.0450533	0.00611706	1.8e-13	0.972429
rs1985369	A	G	0.0311893	0.00300952	3.6e-25	0.131822
rs2306646	G	C	0.0209417	0.00201898	3.3e-25	0.440525
rs762679	T	A	-0.0310104	0.00285024	1.4e-27	0.143499
rs10808899	G	C	0.030141	0.00318664	3.1e-21	0.110687
rs10112752	G	A	0.0287522	0.00202518	9.5e-46	0.569631
rs1023767	G	A	0.0183732	0.00234772	5e-15	0.762405
rs4742448	C	G	-0.0154567	0.00206109	6.4e-14	0.530842
rs11557154	C	T	0.0343719	0.00298538	1.1e-30	0.86997
rs4743037	C	T	-0.0147971	0.00238094	5.1e-10	0.769126
rs10905255	G	T	0.0182493	0.00203099	2.6e-19	0.42081
rs7906139	G	A	0.0187481	0.00299391	3.8e-10	0.870013
rs12412214	G	A	0.0245174	0.00222685	3.4e-28	0.720235
rs11190270	G	A	0.0137617	0.00252136	4.8e-08	0.797531
rs9419958	T	C	0.0810098	0.00293847	2.6e-167	0.13861
rs805664	A	T	0.0867148	0.00934002	1.6e-20	0.0132291
rs77231040	G	C	-0.0989303	0.0134649	2e-13	0.994258
rs939916	G	A	-0.0241795	0.00216724	6.6e-29	0.330033
rs1609812	G	A	-0.046609	0.00273479	3.9e-65	0.160214
rs10840270	C	G	-0.014383	0.00212494	1.3e-11	0.344316
rs2293579	G	A	0.012915	0.00205481	3.3e-10	0.613726
rs611646	T	A	0.0368309	0.00203547	3.5e-73	0.591315
rs11212631	T	C	0.0193458	0.00256554	4.7e-14	0.800771
rs6590343	A	G	-0.0121739	0.00201444	1.5e-09	0.483615
rs10845387	G	A	0.0141214	0.00209396	1.5e-11	0.647334
rs12369950	T	C	0.0178308	0.00290205	8e-10	0.859325
rs79755767	G	A	-0.0278665	0.00343286	4.8e-16	0.904292
rs17445108	G	A	0.0168922	0.00300983	2e-08	0.87305
rs1907702	G	A	-0.0150247	0.00242651	5.9e-10	0.233229
rs10774624	G	A	-0.0149944	0.00205494	2.9e-13	0.46724
rs76666449	T	C	-0.0295125	0.00333186	8.2e-19	0.899375
rs10773176	A	G	0.0172009	0.00228534	5.2e-14	0.258786
rs28577594	G	C	-0.0187657	0.00224024	5.4e-17	0.290171
rs1332941	A	G	-0.0256552	0.00273159	5.9e-21	0.179534
rs670180	T	A	0.0115801	0.00203062	1.2e-08	0.430896
rs9600019	C	T	-0.0127134	0.00213096	2.4e-09	0.664421
rs3093888	G	A	0.028973	0.00452459	1.5e-10	0.94869
rs73581419	C	T	-0.0229838	0.00324156	1.3e-12	0.893395
rs113525195	C	A	0.0124075	0.00224132	3.1e-08	0.709746
rs45604339	C	T	0.020433	0.00211433	4.3e-22	0.65758
rs137901416	G	A	-0.04572	0.00332355	4.7e-43	0.899689
rs8006485	G	T	-0.0191453	0.00200238	1.2e-21	0.546898
rs1957937	A	T	-0.0209365	0.00273361	1.9e-14	0.83982
rs11629678	G	A	-0.0218996	0.00213727	1.2e-24	0.67125
rs181647350	T	C	0.0336811	0.00236985	7.7e-46	0.761155
rs1980240	A	C	-0.0129625	0.0020416	2.2e-10	0.594757
rs5742915	T	C	-0.0193377	0.00202886	1.6e-21	0.554171
rs113490934	T	C	0.0351432	0.00416402	3.2e-17	0.937995
rs12932179	A	G	0.0136257	0.0020276	1.8e-11	0.438601
rs182059586	T	C	0.0571159	0.00680853	4.9e-17	0.97489
rs450962	A	G	-0.0142833	0.00245428	5.9e-09	0.716221
rs1105407	C	G	-0.0162208	0.0027778	5.2e-09	0.832677
rs76219171	G	A	-0.0359839	0.00431741	7.8e-17	0.941567
rs528301822	A	T	-0.0239697	0.00220584	1.7e-27	0.710663
rs62050964	G	A	0.0193559	0.00220429	1.6e-18	0.662355
rs11866592	G	A	-0.03464	0.00286611	1.3e-33	0.85802
rs2303262	C	T	0.0469485	0.00239917	2.9e-85	0.222887
rs11117354	T	C	-0.0232506	0.00219601	3.4e-26	0.303487
rs12925933	A	C	0.0146622	0.00213796	7e-12	0.33779
rs59409453	A	G	-0.0202133	0.00230175	1.6e-18	0.269398
rs12451892	T	C	0.0116145	0.00207578	2.2e-08	0.619489
rs4724	G	A	0.0547446	0.00312441	9.8e-69	0.883402
rs75664430	C	G	0.0235179	0.0023186	3.6e-24	0.751972
rs111527438	T	C	-0.0125	0.00211016	3.1e-09	0.648749
rs12941945	A	G	0.0261033	0.00269093	3e-22	0.832437
rs7209057	G	A	-0.011819	0.00202865	5.7e-09	0.438956
rs6501181	T	A	-0.0133104	0.00203729	6.4e-11	0.462629
rs144204502	C	T	0.100574	0.00913369	3.4e-28	0.987438
rs3891167	A	G	0.0425685	0.00239551	1.2e-70	0.746565
rs150150565	C	T	-0.063762	0.00739877	6.8e-18	0.978545
rs116863223	G	A	0.0817874	0.00937157	2.6e-18	0.988237
rs139669835	C	T	0.0612563	0.0105346	6.1e-09	0.990635
rs16978028	A	T	0.029945	0.00285068	8.2e-26	0.856273
rs2276182	C	G	-0.0233529	0.00204247	2.8e-30	0.596773
rs1879100	C	T	0.0191293	0.00294351	8.1e-11	0.137732
rs11085072	C	T	0.0131806	0.00236713	2.6e-08	0.763091
rs8105767	A	G	-0.0328384	0.00220117	2.5e-50	0.70533
rs4530278	G	T	-0.0138793	0.0020567	1.5e-11	0.40185
rs429358	T	C	-0.0173498	0.00277091	3.8e-10	0.846031
rs8102497	G	A	0.0149654	0.0020233	1.4e-13	0.568172
rs6054257	G	A	0.0141684	0.00247729	1.1e-08	0.206478
rs1291143	A	C	-0.0493145	0.0027991	1.8e-69	0.150974
rs188546415	G	A	0.0543424	0.0089572	1.3e-09	0.984021
rs3865523	G	T	0.0554621	0.00270426	1.8e-93	0.187902
rs552374163	C	T	0.0724929	0.0120159	1.6e-09	0.992383
rs35640778	G	A	0.209011	0.00702087	9.6e-195	0.979243
rs61736615	G	A	0.0371885	0.0053752	4.6e-12	0.96333
rs115610405	C	A	0.10951	0.00733009	1.8e-50	0.981137
rs139228302	G	A	0.0473144	0.00651556	3.8e-13	0.974508
rs151255005	C	A	-0.054367	0.00882694	7.3e-10	0.986618
rs28502153	C	A	0.0215916	0.00206208	1.2e-25	0.622042
rs6007020	T	C	-0.0144904	0.00209637	4.8e-12	0.632177
rs131795	A	T	0.0247943	0.00246179	7.4e-24	0.207665
rs1003322	C	A	-0.0141734	0.00247546	1e-08	0.786258

## Sheet: HannumAge
HannumAge
SNP	Effect Allele	Other Allele	Beta	Se	P-value	EAF
rs10786282	A	G	-0.36	0.0362	2.609e-23	0.2124
rs1005277	A	C	0.3006	0.033	8.919e-20	0.2982
rs12417758	T	C	-0.2093	0.0304	6.215e-12	0.5461
rs1598856	A	G	0.1858	0.0296	3.632e-10	0.4492
rs3093956	T	C	-0.2428	0.0396	8.391e-10	0.8142
rs4383328	A	T	-0.1889	0.0329	9.572e-09	0.2848
rs111731678	A	T	-0.2266	0.0398	1.258e-08	0.1939
rs4838595	T	C	-0.2576	0.0453	1.291e-08	0.1217
rs34970912	C	G	-0.5213	0.0939	2.875e-08	0.9648

## Sheet: IEAA
IEAA
SNP	Effect Allele	Other Allele	Beta	Se	P-value	EAF
rs10949481	A	T	1.0823	0.0699	4.56e-54	0.9468
rs3917672	A	G	-0.2622	0.0304	5.946e-18	0.4858
rs57941717	T	G	0.2908	0.0357	3.71e-16	0.2528
rs10447389	A	G	-0.2764	0.034	4.418e-16	0.2687
rs6414374	A	G	0.3214	0.0418	1.421e-14	0.1625
rs4240228	T	G	0.2547	0.0334	2.466e-14	0.7168
rs10732882	T	G	-0.2405	0.0318	3.68e-14	0.4059
rs7550821	T	C	-0.2551	0.035	3.27e-13	0.2441
rs7627756	A	G	0.2162	0.0301	6.275e-13	0.5615
rs1511762	T	C	0.2642	0.0374	1.532e-12	0.2186
rs2736099	A	G	0.2326	0.0334	3.47e-12	0.3538
rs12043492	T	C	0.2166	0.0313	4.352e-12	0.4212
rs75243280	T	C	-0.2323	0.0339	7.367e-12	0.6686
rs2492286	T	G	0.2808	0.0428	5.293e-11	0.1519
rs6577536	A	G	0.1968	0.0302	6.728e-11	0.4843
rs79111787	T	C	-0.9076	0.1412	1.275e-10	0.9678
rs12903325	T	G	-0.2216	0.0357	5.476e-10	0.7596
rs1726672	T	C	-0.2038	0.0329	6.047e-10	0.3036
rs144317085	A	T	0.5136	0.0831	6.424e-10	0.9612
rs10735418	T	C	0.1954	0.0321	1.14e-09	0.6278
rs1488106	T	C	0.1827	0.0311	4.246e-09	0.3721
rs12666349	T	C	0.2548	0.0436	5.227e-09	0.8028
rs2275558	A	G	-0.2335	0.0402	6.443e-09	0.2212
rs34003787	T	C	0.3239	0.0581	2.54e-08	0.0862

## Sheet: PhenoAge
PhenoAge
SNP	Effect Allele	Other Allel	Beta	Se	P-value	EAF
rs1142345	T	C	0.8235	0.0871	3.351e-21	0.9454
rs7228835	C	G	-0.5144	0.061	3.304e-17	0.1217
rs678553	T	C	0.3265	0.0412	2.27e-15	0.6892
rs3829957	T	C	-0.3796	0.0482	3.508e-15	0.1974
rs752223	A	G	-0.5602	0.072	7.2e-15	0.0818
rs1990053	A	G	0.2573	0.0384	2.048e-11	0.4231
rs11190127	A	C	0.2484	0.0397	3.834e-10	0.3786
rs6531114	T	C	-0.2542	0.0424	2.065e-09	0.2633
rs11253338	T	C	0.2846	0.0494	8.485e-09	0.184
rs116853700	A	G	0.5517	0.0976	1.592e-08	0.0425
rs73028070	A	G	-0.4329	0.0768	1.738e-08	0.0786

## Sheet: GrimAge
GrimAge
SNP	Effect Allele	Other Allele	Beta	Se	P-value	EAF
rs9386796	T	C	0.1983	0.0294	1.64e-11	0.4597
rs887466	A	G	-0.1928	0.031	5.092e-10	0.3815
rs4065321	T	C	-0.1703	0.0296	8.776e-09	0.5333
rs17094148	A	G	-0.18	0.0323	2.547e-08	0.7067

## Sheet: mtDAN-CN
mtDNA copy numberf
SNP	Effect Allele	Other Allele	Beta	Se	P-value	EAF
rs1569419	T	C	-0.0229482	0.00250361	4.9e-20	0.233191
rs3818157	G	A	0.021182	0.00212024	1.7e-23	0.538437
rs6658120	G	C	0.0133808	0.00220287	1.2e-09	0.34703
rs6425521	C	A	-0.0217405	0.00264178	1.9e-16	0.197495
rs4916186	A	G	0.0129705	0.00210277	6.9e-10	0.500913
rs1668871	T	C	0.0162782	0.00215158	3.9e-14	0.615046
rs10749636	G	A	-0.0153169	0.00247734	6.3e-10	0.238406
rs655029	G	A	0.0140524	0.00233515	1.8e-09	0.290706
rs2252032	T	C	-0.0136607	0.00210425	8.5e-11	0.468988
rs12617719	G	C	-0.0115006	0.00210696	4.8e-08	0.552377
rs62641680	G	A	0.107204	0.00625313	7e-66	0.971137
rs75831460	G	A	-0.0445511	0.00815605	4.7e-08	0.98288
rs74874677	A	G	0.0998274	0.00702628	8.2e-46	0.977259
rs12052715	C	G	0.0167535	0.00234264	8.6e-13	0.275224
rs78909033	G	A	0.0246157	0.00307673	1.2e-15	0.866128
rs13084580	C	T	-0.0269055	0.00330885	4.2e-16	0.886999
rs1354034	T	C	0.031093	0.00213594	5.3e-48	0.400257
rs1420472	G	T	-0.0141963	0.00212196	2.2e-11	0.563236
rs34894010	C	G	-0.037464	0.00521231	6.6e-13	0.957324
rs12498921	C	T	-0.0135212	0.00211405	1.6e-10	0.547124
rs2853677	G	A	0.0174799	0.00212224	1.8e-16	0.423416
rs34592828	G	A	-0.0321507	0.00505606	2e-10	0.955043
rs114694170	T	C	-0.0365682	0.00451378	5.4e-16	0.941548
rs56116444	T	G	0.0250064	0.00397992	3.3e-10	0.924763
rs7712401	C	T	-0.0133047	0.00210652	2.7e-10	0.461481
rs6910405	T	C	-0.0115531	0.00210306	3.9e-08	0.47239
rs2844484	A	G	0.0173984	0.00215352	6.5e-16	0.385303
rs5745587	A	G	-0.0255866	0.00273731	9e-21	0.820515
rs4895441	A	G	-0.0199566	0.00235476	2.4e-17	0.726861
rs6943701	A	T	-0.018084	0.00274984	4.8e-11	0.823261
rs445	C	T	-0.0206652	0.00354645	5.6e-09	0.903754
rs342293	C	G	-0.0345147	0.00210142	1.3e-60	0.541029
rs74750282	T	C	-0.0478445	0.0037353	1.5e-37	0.913187
rs4728358	C	T	0.0132439	0.0022691	5.3e-09	0.312745
rs35150201	T	G	0.0260886	0.00210284	2.4e-35	0.517338
rs7800558	T	C	0.0122453	0.00212572	8.4e-09	0.58247
rs4841773	G	T	-0.0119425	0.00210711	1.4e-08	0.497992
rs4284061	T	A	0.0200726	0.0021867	4.3e-20	0.561259
rs4841132	A	G	0.0276263	0.00365357	4e-14	0.0912914
rs78020802	G	A	-0.0281054	0.004253	3.9e-11	0.934793
rs6986601	A	G	0.0119056	0.00210328	1.5e-08	0.457191
rs12005199	G	A	-0.01631	0.00233552	2.9e-12	0.689496
rs10758659	A	G	-0.0128822	0.00212329	1.3e-09	0.438537
rs8176645	T	A	0.0144101	0.00259833	2.9e-08	0.741844
rs12247015	A	G	-0.0421715	0.00212629	1.5e-87	0.581931
rs7896518	A	G	0.0514522	0.00214013	1e-127	0.572131
rs57066921	T	G	0.133551	0.00805965	1.1e-61	0.98283
rs701834	C	T	0.0318992	0.00257526	3.1e-35	0.79064
rs61691222	C	T	-0.0168526	0.00244784	5.8e-12	0.758018
rs7080536	G	A	0.0322872	0.00522321	6.3e-10	0.956708
rs4910886	G	T	-0.0225765	0.00221737	2.4e-24	0.662039
rs2241942	G	A	0.0138369	0.00246299	1.9e-08	0.758987
rs149467613	G	A	0.0273781	0.00498229	3.9e-08	0.951185
rs1362214	A	G	-0.0242038	0.00211308	2.2e-30	0.518908
rs1127787	G	A	0.0188077	0.00279641	1.7e-11	0.831123
rs2015599	G	A	-0.0120674	0.00210429	9.8e-09	0.540794
rs6580981	G	A	-0.0142334	0.00211523	1.7e-11	0.540754
rs1716505	C	G	0.0132802	0.0022847	6.1e-09	0.683007
rs12426673	G	T	0.0144127	0.00212728	1.2e-11	0.417326
rs148475745	G	A	-0.0286647	0.00435777	4.8e-11	0.937585
rs11553699	A	G	-0.0507454	0.00319359	7.5e-57	0.864607
rs1760940	A	C	-0.0270964	0.00243043	7.3e-29	0.75281
rs4427713	T	C	0.0119885	0.00211842	1.5e-08	0.446147
rs117948349	G	A	0.034522	0.00586304	3.9e-09	0.966604
rs59488041	T	A	0.0238	0.00307052	9.1e-15	0.864626
rs261290	T	C	-0.0125684	0.00220894	1.3e-08	0.346067
rs3087374	C	A	-0.023661	0.00383586	6.9e-10	0.918931
rs151234	G	C	0.0200777	0.00311755	1.2e-10	0.869485
rs8045855	T	A	-0.0189056	0.00271171	3.1e-12	0.815278
rs55823018	C	T	0.0130949	0.00225298	6.2e-09	0.675508
rs216195	T	G	-0.0131676	0.002282	7.9e-09	0.698274
rs2290507	G	A	-0.0256207	0.00305485	5e-17	0.863299
rs1967556	T	G	-0.0228727	0.00210675	1.8e-27	0.473554
rs17850455	C	G	-0.120511	0.0102457	6.1e-32	0.987947
rs11867543	C	T	-0.0184648	0.00304643	1.4e-09	0.862391
rs680478	C	T	0.0165105	0.00243532	1.2e-11	0.246875
rs77261872	C	T	-0.0315193	0.00317772	3.4e-23	0.87456
rs28665408	A	C	-0.0202268	0.00212017	1.4e-21	0.433817
rs10411696	T	G	0.0116922	0.00210232	2.7e-08	0.527576
rs11085147	C	T	-0.0914784	0.00363239	6e-140	0.903017
rs10419397	G	A	0.0322719	0.00230114	1.1e-44	0.70588
rs62128105	C	T	-0.0511864	0.00812899	3e-10	0.982227
rs7412	C	T	-0.0401287	0.00386111	2.7e-25	0.919735
rs1613662	G	A	0.0199458	0.00282082	1.5e-12	0.165549
rs11668201	A	T	0.0150431	0.00268998	2.2e-08	0.81049
rs2422614	C	T	-0.0148912	0.0023709	3.4e-10	0.733496
rs156355	T	C	-0.0244583	0.00215811	9e-30	0.536062
rs4814776	C	A	0.036218	0.00223632	5.4e-59	0.670582
rs754169	T	A	-0.027351	0.0020999	8.8e-39	0.463532
rs111801459	C	T	-0.0174175	0.00287765	1.4e-09	0.839972
rs2426092	A	C	-0.0123494	0.00210874	4.7e-09	0.548316
rs2245947	G	T	-0.0389612	0.00224471	1.8e-67	0.322015
rs140522	T	C	0.017329	0.00223411	8.7e-15	0.327587

## Sheet: BioAge (clinical)
BioAge (clinical)
SNP	Effect Allele	Other Allele	Beta	Se	P-value	EAF
rs138473600	C	T	0.0745635	0.0117695	2.4e-10	0.841574
rs149344982	G	A	0.246242	0.0376885	6.4e-11	0.986998
rs11591147	G	T	0.233956	0.0326546	7.8e-13	0.982635
rs541041	G	A	-0.0852474	0.0111678	2.3e-14	0.17858
rs853787	G	T	-0.0588729	0.00901435	6.5e-11	0.349477
rs36034102	G	T	-0.0578905	0.00968569	2.3e-09	0.731297
rs9292468	T	C	-0.0507023	0.00871935	6.1e-09	0.399736
rs3130682	T	C	-0.0853732	0.012038	1.3e-12	0.14804
rs62481856	G	A	-0.0906273	0.01076	3.7e-17	0.802621
rs7823296	A	G	0.053866	0.00861359	4e-10	0.452224
rs28601761	C	G	0.0683856	0.00875779	5.8e-15	0.580568
rs17476364	T	C	0.103409	0.0136815	4.1e-14	0.890052
rs10786156	C	G	0.0550783	0.00863981	1.8e-10	0.565785
rs73073676	A	T	0.0532864	0.00916057	6e-09	0.66531
rs11105364	T	G	0.0655444	0.0114134	9.3e-09	0.830792
rs10744971	T	C	0.0551202	0.00887659	5.3e-10	0.610914
rs62053262	C	G	-0.113118	0.0193447	5e-09	0.947719
rs17248720	C	T	0.142711	0.0133538	1.2e-26	0.88283
rs58542926	C	T	0.108978	0.0161423	1.5e-11	0.92442
rs1065853	G	T	0.258497	0.0157293	1.1e-60	0.919338
rs1887320	G	A	-0.0493457	0.00857299	8.6e-09	0.523179

## Sheet: PhenoAge (clinical)
PhenoAge (clinical)
SNP	Effect Allele	Other Allele	Beta	Se	P-value	EAF
rs1801133	G	A	-0.132147	0.0217666	1.3e-09	0.663493
rs61779331	C	A	-0.206743	0.0245911	4.2e-17	0.771244
rs1805096	G	A	0.199102	0.021321	9.8e-21	0.629299
rs12133641	A	G	0.162261	0.0209361	9.2e-15	0.591058
rs857693	A	G	-0.221484	0.0233668	2.6e-21	0.732275
rs12049404	C	T	0.206957	0.0283158	2.7e-13	0.840494
rs7546390	T	C	-0.247774	0.0355931	3.4e-12	0.094985
rs3811444	C	T	0.177322	0.021764	3.7e-16	0.664578
rs6730558	C	T	0.158793	0.0213276	9.7e-14	0.61802
rs1260326	T	C	-0.126126	0.0211037	2.3e-09	0.394579
rs55709272	T	C	-0.144158	0.020815	4.3e-12	0.562861
rs560887	T	C	-0.179337	0.0225233	1.7e-15	0.298116
rs6770670	T	C	0.17939	0.0227179	2.9e-15	0.70902
rs60833263	G	A	0.150903	0.0208161	4.2e-13	0.45496
rs2888323	A	G	-0.136393	0.0235352	6.8e-09	0.733707
rs155430	A	G	-0.198618	0.0291786	1e-11	0.14748
rs6888037	G	T	-0.28879	0.0240144	2.6e-33	0.246852
rs9467663	C	G	0.115402	0.0209275	3.5e-08	0.584901
rs3099836	A	C	-0.162391	0.021693	7.1e-14	0.6512
rs17612712	A	T	-0.186801	0.0224061	7.6e-17	0.580805
rs28418426	T	C	-0.1468	0.0227135	1e-10	0.469989
rs9389268	A	G	0.161307	0.023654	9.1e-12	0.740993
rs590856	G	A	0.141117	0.0207806	1.1e-11	0.447481
rs12701310	C	T	0.122266	0.0207522	3.8e-09	0.510444
rs4316067	A	G	-0.140266	0.0226917	6.4e-10	0.703464
rs117183306	G	C	-0.215208	0.0374272	8.9e-09	0.912545
rs2954027	T	A	-0.147604	0.0207437	1.1e-12	0.532011
rs1545001	A	T	0.139544	0.025279	3.4e-08	0.787188
rs8176672	C	T	0.284662	0.042911	3.3e-11	0.938399
rs11014291	T	C	0.1408	0.0214632	5.4e-11	0.629243
rs963029	C	T	-0.140279	0.0240251	5.3e-09	0.755207
rs73265749	C	T	-0.195557	0.0289885	1.5e-11	0.850399
rs11023883	A	G	-0.277818	0.0375274	1.3e-13	0.91721
rs28456	A	G	0.261033	0.0223329	1.5e-31	0.687228
rs11606890	A	C	0.213352	0.0345836	6.9e-10	0.900931
rs964184	G	C	-0.167962	0.0303906	3.3e-08	0.133398
rs1362965	C	T	-0.126531	0.021342	3.1e-09	0.372487
rs79755767	G	A	0.246378	0.0347904	1.4e-12	0.899743
rs7979478	A	G	-0.147327	0.0214368	6.3e-12	0.385137
rs754205	A	C	-0.12927	0.0213309	1.4e-09	0.615341
rs8013143	A	G	-0.173913	0.0230559	4.6e-14	0.72098
rs229675	T	A	-0.148792	0.0228364	7.2e-11	0.711149
rs11638511	A	G	-0.167028	0.0208564	1.2e-15	0.438599
rs8037137	T	C	-0.310624	0.0308855	8.5e-24	0.869492
rs3785309	C	T	0.243089	0.0347349	2.6e-12	0.901071
rs56226746	G	A	-0.129188	0.0216436	2.4e-09	0.57623
rs9935401	G	A	-0.156731	0.0211735	1.3e-13	0.605094
rs9909979	A	C	0.14919	0.0261401	1.1e-08	0.798037
rs55771023	C	A	-0.209684	0.0211443	3.5e-23	0.611437
rs11653305	T	C	-0.128321	0.0214665	2.3e-09	0.389992
rs17758799	G	A	-0.157203	0.0208377	4.6e-14	0.512129
rs8887	T	C	-0.141009	0.0210721	2.2e-11	0.430308
rs1985157	T	C	-0.135309	0.0209672	1.1e-10	0.587326
rs4803748	C	T	-0.126454	0.0213818	3.3e-09	0.619352
rs429358	T	C	0.549913	0.0285219	7.9e-83	0.844342
rs144311893	C	T	-0.432532	0.0721128	2e-09	0.97759
rs3861818	C	A	-0.128088	0.0213557	2e-09	0.555889
rs741951	G	A	-0.201748	0.0289722	3.3e-12	0.849803
rs855791	A	G	0.12597	0.0208957	1.7e-09	0.437699

## Sheet: Handgrip (R)
Handgrip (right)
SNP	Effect Allele	Other Allele	Beta	Se	P-value	EAF
rs6693965	T	G	-0.016251	0.00223033	3.19963e-13	0.12803
rs58670122	G	A	-0.0132234	0.00214787	7.39997e-10	0.14316
rs10798876	G	C	0.00879466	0.00149794	4.30002e-09	0.55229
rs1892425	A	G	0.0113357	0.00175726	1.09999e-10	0.238631
rs4927015	A	G	0.013059	0.00150895	5.00035e-18	0.582858
rs4121165	A	G	-0.0119792	0.00182142	4.79954e-11	0.211455
rs12562146	A	T	0.0118706	0.00211554	2e-08	0.145156
rs150330307	C	T	-0.0325831	0.00422401	1.20005e-14	0.031875
rs10798483	A	G	0.0145083	0.00149469	2.80027e-22	0.54729
rs1952256	G	A	0.00976791	0.00156323	4.09996e-10	0.345023
rs2147461	C	T	0.0134299	0.00231042	6.1e-09	0.117274
rs35304341	A	G	-0.0142862	0.00260278	4e-08	0.089496
rs823130	T	C	-0.0123872	0.00150332	1.69981e-16	0.432873
rs111942756	G	A	-0.0131626	0.00208772	2.90001e-10	0.149169
rs7549184	A	G	0.01056	0.00181367	5.80003e-09	0.787331
rs10799428	T	C	-0.0143588	0.00190367	4.60045e-14	0.18721
rs1550115	T	C	0.0152836	0.00171276	4.49987e-19	0.748561
rs1641457	G	T	0.0130726	0.00178536	2.39994e-13	0.223327
rs7565148	G	T	-0.0103511	0.00148921	3.59998e-12	0.500863
rs10454142	C	T	0.00998121	0.00162212	7.59994e-10	0.301048
rs1442883	A	C	-0.0106189	0.00171426	5.80003e-10	0.253067
rs1896293	T	G	0.00840308	0.00153413	4.30002e-08	0.377856
rs3771498	T	C	0.0141605	0.00148856	1.9002e-21	0.514178
rs12052508	T	C	-0.0133517	0.00227992	4.70002e-09	0.879044
rs10193039	T	A	-0.0103284	0.00165217	4.09996e-10	0.28057
rs6711390	T	C	0.0132663	0.00152876	4.00037e-18	0.37107
rs34030812	C	T	-0.00912858	0.00154266	3.29997e-09	0.36737
rs7575451	G	C	-0.0106047	0.00155571	9.30037e-12	0.649801
rs12616285	G	T	0.0122195	0.00209396	5.39995e-09	0.148607
rs35833641	G	A	0.00922306	0.00160181	8.50002e-09	0.312389
rs1840753	T	C	0.0176942	0.00312088	1.40001e-08	0.062797
rs1047891	A	C	0.0096867	0.0015965	1.29999e-09	0.315772
rs2194747	G	A	0.00985126	0.00163925	1.89998e-09	0.707014
rs6715064	T	C	-0.00921128	0.00160563	9.59997e-09	0.310405
rs2894602	G	A	0.0101332	0.00176778	9.90011e-09	0.766101
rs62234790	A	C	0.0105846	0.0017265	8.79995e-10	0.245816
rs6792762	A	G	-0.00911683	0.0015155	1.79999e-09	0.419501
rs9757079	T	C	0.00980223	0.00159699	8.40001e-10	0.318301
rs35457492	C	A	0.00833889	0.00149104	2.19999e-08	0.495364
rs71298370	A	G	0.0165994	0.00270846	8.9e-10	0.086217
rs35701422	C	T	-0.00869121	0.00153481	1.5e-08	0.625757
rs1440152	G	C	0.00827068	0.00149983	3.50002e-08	0.444561
rs9853018	T	C	0.0101977	0.00149426	8.80035e-12	0.443249
rs2362972	A	C	-0.00856859	0.00150767	1.29999e-08	0.577904
rs7652177	G	C	0.00858128	0.00148684	7.90005e-09	0.504702
rs2194411	A	G	0.0142831	0.00224795	2.1e-10	0.128444
rs2341184	C	T	0.0100606	0.00167125	1.7e-09	0.271748
rs34587452	C	G	-0.0110867	0.00181019	9.09997e-10	0.215181
rs13146142	C	T	-0.0207968	0.00203165	1.39991e-24	0.158627
rs7657558	G	T	0.0107255	0.00166228	1.09999e-10	0.719597
rs13107325	T	C	-0.0275	0.00282478	2.09991e-22	0.074904
rs114924396	G	A	-0.0191251	0.00331785	8.19993e-09	0.05363
rs13106087	C	T	0.0129259	0.001977	6.20012e-11	0.829827
rs997850	C	G	-0.0090224	0.00153019	3.69999e-09	0.60473
rs6882168	T	C	-0.00909312	0.00157605	7.90005e-09	0.337386
rs13356200	G	T	-0.00920983	0.00153092	1.79999e-09	0.393811
rs75457267	T	C	-0.0187295	0.00339456	3.40001e-08	0.05122
rs2431112	A	G	-0.011172	0.00149737	8.60003e-14	0.440644
rs12522139	G	T	-0.0114381	0.00197332	6.80002e-09	0.171144
rs2631360	A	G	-0.0111803	0.00148648	5.40008e-14	0.519189
rs6870324	G	C	-0.00998568	0.00168316	2.99999e-09	0.269673
rs13169333	C	T	0.00929083	0.00169626	4.30002e-08	0.260299
rs13355365	T	C	-0.00846604	0.00153398	3.40001e-08	0.379543
rs4868110	T	A	-0.00971069	0.00158981	1e-09	0.323165
rs11243202	C	T	0.0116378	0.00149304	6.4998e-15	0.486018
rs9396861	A	C	-0.00962972	0.00155347	5.69994e-10	0.598901
rs77485342	T	C	0.0353373	0.0055898	2.59998e-10	0.018008
rs9267806	A	G	-0.0167434	0.00170197	7.70016e-23	0.255832
rs185320691	C	G	-0.020249	0.00269349	5.60015e-14	0.104173
rs35175534	C	A	-0.0191822	0.00235828	4.19952e-16	0.139977
rs113315602	C	A	-0.0212911	0.00266761	1.39991e-15	0.095826
rs2322754	A	G	-0.0117022	0.00198538	3.79997e-09	0.831641
rs9322822	T	C	0.0110799	0.00159266	3.50026e-12	0.320183
rs1885690	A	C	-0.00839964	0.00151212	2.80001e-08	0.410365
rs9388051	A	G	0.0106262	0.0019116	2.69998e-08	0.186051
rs7451021	C	T	-0.0157967	0.00160573	7.70016e-23	0.689474
rs645144	C	T	-0.00868793	0.00158627	4.30002e-08	0.329996
rs1125	A	G	-0.0100304	0.00157472	1.89998e-10	0.336554
rs721101	C	T	0.00946697	0.0016742	1.6e-08	0.271238
rs7790322	T	C	-0.00860301	0.0015092	1.2e-08	0.415619
rs852520	A	C	-0.00890306	0.00157301	1.5e-08	0.662481
rs2389763	C	T	-0.00832615	0.00151353	3.79997e-08	0.591848
rs2717351	G	A	0.0127695	0.00183473	3.40017e-12	0.211783
rs76497142	A	G	0.0131654	0.00237955	3.2e-08	0.114797
rs4549685	T	C	0.00971494	0.00158124	8.10009e-10	0.329917
rs9639938	G	C	0.00873031	0.0014948	5.19996e-09	0.540731
rs6962338	G	A	-0.0203488	0.00362338	2e-08	0.043971
rs10278546	C	A	0.0107539	0.00188373	1.09999e-08	0.194705
rs16870531	T	C	0.0104429	0.0017449	2.19999e-09	0.238496
rs6977081	T	G	0.01286	0.00158867	5.70033e-16	0.333818
rs4737446	T	G	0.0102668	0.00162131	2.39999e-10	0.694661
rs6473015	C	A	0.00959961	0.00164629	5.49997e-09	0.285659
rs1486925	C	T	-0.0095288	0.00160467	2.90001e-09	0.314649
rs62509875	G	A	-0.0131798	0.00197325	2.39994e-11	0.170951
rs7034200	A	C	0.00868874	0.00148875	5.30005e-09	0.480149
rs11998884	T	C	0.0173433	0.0031243	2.80001e-08	0.061825
rs113851275	A	G	0.0131425	0.00239826	4.30002e-08	0.107596
rs7871404	G	A	0.0119345	0.00190074	3.40001e-10	0.188654
rs116922558	G	A	-0.0246271	0.00386049	1.79999e-10	0.039907
rs2208562	T	C	-0.0115616	0.00152246	3.10027e-14	0.609627
rs600038	C	T	-0.0103761	0.00183358	1.5e-08	0.20706
rs10761411	T	C	-0.0114975	0.00202082	1.29999e-08	0.812419
rs12412806	A	G	-0.00909582	0.00164139	2.99999e-08	0.294214
rs7908445	C	T	-0.0082106	0.00150599	5e-08	0.577187
rs72820369	T	A	0.0161266	0.00232961	4.40048e-12	0.117642
rs2273555	A	G	0.0110316	0.00152155	4.19952e-13	0.606106
rs12763284	G	A	0.00959741	0.00148928	1.2e-10	0.466048
rs4751671	A	G	0.0082332	0.00150019	4.09996e-08	0.530724
rs4752689	A	G	0.0087531	0.00150761	6.4e-09	0.584246
rs4962700	G	C	0.00932733	0.00163735	1.2e-08	0.302017
rs1556659	T	C	0.0175345	0.00153689	3.80014e-30	0.381531
rs10770125	G	A	0.00844132	0.00148775	1.40001e-08	0.477072
rs11022513	T	C	-0.00921054	0.00151016	1.09999e-09	0.569312
rs11039348	A	G	-0.00976855	0.00156104	3.89996e-10	0.348363
rs2244621	T	C	0.0115957	0.00211936	4.49997e-08	0.144157
rs12790261	A	C	-0.0263714	0.00270734	1.99986e-22	0.082377
rs72977282	A	T	-0.016811	0.00151401	1.20005e-28	0.413909
rs6592728	G	A	-0.0091826	0.00154065	2.5e-09	0.371404
rs34845616	A	G	0.00979506	0.00173626	1.7e-08	0.245647
rs76895963	G	T	0.0359771	0.00575693	4.09996e-10	0.020696
rs12316046	G	A	-0.0162046	0.00153212	3.80014e-26	0.377959
rs12823922	G	A	-0.0114203	0.00178649	1.6e-10	0.222184
rs4768725	C	T	0.00905894	0.00162081	2.30001e-08	0.699597
rs1635527	C	G	0.00975325	0.001495	6.79986e-11	0.547486
rs10784502	T	C	-0.0111247	0.00148608	7.10068e-14	0.512218
rs7963801	C	T	-0.0112734	0.00151048	8.4004e-14	0.571983
rs7953280	C	G	-0.00898631	0.00149436	1.79999e-09	0.506945
rs7301953	A	G	-0.0115397	0.00160449	6.4003e-13	0.312268
rs3118914	T	G	-0.0194408	0.00180843	5.90065e-27	0.215004
rs12889267	G	A	-0.0122874	0.0019904	6.69993e-10	0.167048
rs7148603	A	G	0.00930613	0.00158837	4.70002e-09	0.359456
rs10483727	C	T	-0.00901803	0.00152456	3.29997e-09	0.610138
rs2296316	C	T	-0.00821333	0.00150213	4.60002e-08	0.464404
rs935728	T	C	0.00955337	0.0015872	1.79999e-09	0.327604
rs9652468	A	G	-0.0125308	0.00172118	3.29989e-13	0.249359
rs4553566	C	T	-0.00930181	0.00149229	4.60002e-10	0.453271
rs2165241	C	T	0.0122486	0.00148844	1.9002e-16	0.508842
rs12101479	C	G	-0.0106133	0.0017554	1.5e-09	0.237244
rs12899474	T	C	-0.0148939	0.00239936	5.39995e-10	0.108065
rs12914702	A	G	0.0107788	0.00169282	1.89998e-10	0.300438
rs2871865	G	C	-0.0236863	0.00232022	1.80011e-24	0.116217
rs3848369	T	C	-0.00953776	0.00153126	4.70002e-10	0.38657
rs7206195	T	C	-0.0153211	0.00193924	2.80027e-15	0.180373
rs76749769	T	C	0.0144315	0.00257957	2.19999e-08	0.091199
rs248831	A	G	0.00988989	0.00171686	8.40001e-09	0.265259
rs246181	T	C	0.00970432	0.00154856	3.69999e-10	0.373429
rs11642954	A	G	-0.0131918	0.00187938	2.19989e-12	0.195039
rs62037412	A	G	0.00932966	0.0015542	1.89998e-09	0.357285
rs4784329	C	A	-0.0133357	0.00150734	8.99912e-19	0.426476
rs7196917	G	A	-0.010582	0.00150287	1.9002e-12	0.429932
rs8055199	A	G	-0.00896262	0.00157271	1.2e-08	0.660123
rs4785574	G	A	-0.0103769	0.00149954	4.49987e-12	0.555329
rs56074046	A	G	-0.00903502	0.00153954	4.39997e-09	0.371748
rs7214252	A	G	-0.0102442	0.00182532	2e-08	0.211101
rs1043515	G	A	0.0138281	0.00149848	2.80027e-20	0.566183
rs56365901	G	A	-0.0142618	0.00179293	1.80011e-15	0.222684
rs4793658	C	A	-0.0136707	0.00248614	3.79997e-08	0.110375
rs2854152	G	A	0.010991	0.00159765	6.00067e-12	0.678266
rs12452505	G	C	-0.0144313	0.00213545	1.39991e-11	0.142315
rs2587505	C	T	-0.0092717	0.0015091	8.10009e-10	0.419822
rs4369779	C	T	0.017203	0.00182068	3.40017e-21	0.789015
rs10520770	C	T	0.011742	0.00149773	4.49987e-15	0.44929
rs635538	A	G	-0.0219943	0.00266274	1.50003e-16	0.913868
rs36065733	G	T	0.00971991	0.00149596	8.19974e-11	0.472588
rs7249	T	C	0.00848186	0.00154442	4e-08	0.365956
rs34217742	A	T	0.0146245	0.00227778	1.40001e-10	0.124284
rs4802848	C	G	0.0110767	0.00167496	3.80014e-11	0.730261
rs79723785	C	T	-0.0340504	0.00602877	1.6e-08	0.016495
rs911642	T	C	0.00862996	0.00153783	2e-08	0.375746
rs143384	G	A	0.0230423	0.00151366	2.49977e-52	0.404392
rs7266065	A	G	0.00993881	0.00159481	4.60002e-10	0.322982
rs6063504	G	C	0.00862345	0.0014938	7.79992e-09	0.492707
rs2226685	C	T	0.0103333	0.00174324	3.09999e-09	0.758696
rs6006984	C	T	0.0102987	0.00165665	5.1e-10	0.277766

## Sheet: Handgrip (L)
Handgrip (left)
SNP	Effect Allele	Other Allele	Beta	Se	P-value	EAF
rs11121542	A	G	-0.0157601	0.00225916	2.99985e-12	0.122677
rs58670122	G	A	-0.0118148	0.00214462	3.59998e-08	0.143159
rs6680160	G	A	0.0100686	0.00153878	6.00067e-11	0.628066
rs7516571	G	A	0.00937798	0.00169361	3.09999e-08	0.259017
rs10788958	G	C	0.0141976	0.00156276	1e-19	0.644753
rs4121165	A	G	-0.0114169	0.00181868	3.40001e-10	0.211447
rs4335354	A	C	-0.00939409	0.00160262	4.60002e-09	0.315536
rs11204664	C	T	-0.00865184	0.00150032	8.10009e-09	0.578725
rs150330307	C	T	-0.0307753	0.0042167	2.90001e-13	0.031896
rs2800789	C	A	0.00826025	0.00149261	3.09999e-08	0.480339
rs1044299	T	C	0.01401	0.00149362	6.59933e-21	0.546046
rs1884447	A	G	0.00846069	0.00151391	2.30001e-08	0.400566
rs61818100	C	T	0.0134422	0.00231335	6.19998e-09	0.116595
rs823130	T	C	-0.0113317	0.00150098	4.40048e-14	0.432903
rs6689375	T	A	-0.0160169	0.00191158	5.30029e-17	0.185489
rs11125803	T	C	0.0142851	0.00169673	3.80014e-17	0.740516
rs1641457	G	T	0.0120456	0.0017829	1.39991e-11	0.223305
rs12473732	T	C	0.0109869	0.00148601	1.39991e-13	0.486507
rs10176878	C	T	-0.0129478	0.0018962	8.60003e-12	0.190861
rs4672335	A	G	-0.0117733	0.00209025	1.79999e-08	0.147744
rs7571789	C	T	0.0129539	0.001487	2.99985e-18	0.522782
rs3819121	C	T	0.0140963	0.00152872	2.90001e-20	0.368945
rs34030812	C	T	-0.0101679	0.00154042	4.10015e-11	0.367365
rs7575451	G	C	-0.00973095	0.00155349	3.79997e-10	0.649752
rs6433478	C	T	0.00905674	0.00149951	1.5e-09	0.544228
rs1434095	C	T	0.0140301	0.00225906	5.30005e-10	0.875121
rs1981612	A	C	0.00922755	0.00151053	1e-09	0.45601
rs17630248	C	T	-0.009184	0.00156162	4.09996e-09	0.347808
rs10205394	C	G	-0.0113217	0.00185667	1.09999e-09	0.200728
rs4498020	A	C	-0.0104238	0.00166995	4.30002e-10	0.723767
rs6802071	T	C	-0.00940386	0.00150182	3.79997e-10	0.434928
rs62253653	G	A	0.0106985	0.00163146	5.50047e-11	0.295379
rs71298370	A	G	0.0148764	0.00270414	3.79997e-08	0.086241
rs4677601	G	A	0.00905884	0.001485	1.09999e-09	0.510324
rs13091492	G	A	-0.00847903	0.00153407	3.29997e-08	0.372833
rs1551042	C	A	-0.0111279	0.00155167	7.39946e-13	0.647025
rs10934857	A	G	0.00928675	0.00170182	4.79999e-08	0.258913
rs9866627	A	C	-0.0155989	0.00267761	5.69994e-09	0.084376
rs2871960	C	A	0.0120879	0.00149222	5.50047e-16	0.444681
rs112485536	T	C	0.0161779	0.00281803	9.40005e-09	0.075507
rs34587452	C	G	-0.0113642	0.00180741	3.2e-10	0.21517
rs35609019	C	G	0.00947689	0.00154061	7.69999e-10	0.397748
rs13146142	C	T	-0.0202031	0.00202888	2.29985e-23	0.158623
rs56338231	G	A	-0.010847	0.00169739	1.7e-10	0.258266
rs13132853	G	A	0.00861573	0.00155307	2.90001e-08	0.360195
rs13107325	T	C	-0.0261553	0.0028208	1.80011e-20	0.074908
rs75497896	C	T	-0.0206727	0.00337524	9.09997e-10	0.051006
rs13106087	C	T	0.0116202	0.00197399	3.89996e-09	0.829801
rs997850	C	G	-0.00887326	0.0015279	6.29999e-09	0.60474
rs116409670	T	C	-0.0152418	0.00273867	2.59998e-08	0.079819
rs6882168	T	C	-0.00935387	0.00157364	2.80001e-09	0.337417
rs55681913	C	T	0.0137738	0.00243658	1.6e-08	0.106095
rs13356200	G	T	-0.00876765	0.0015286	9.69996e-09	0.393874
rs2431112	A	G	-0.00958496	0.00149514	1.40001e-10	0.440641
rs2631360	A	G	-0.0109177	0.00148434	1.9002e-13	0.519209
rs113918482	G	A	-0.0101011	0.00178515	1.5e-08	0.222507
rs2974438	A	G	-0.0100735	0.00182387	3.29997e-08	0.211026
rs2038760	T	C	-0.0115262	0.00198662	6.59994e-09	0.170908
rs11243202	C	T	0.00972237	0.0014909	7.00003e-11	0.486019
rs41271299	T	C	0.0211891	0.00336402	2.99999e-10	0.051241
rs2876637	T	C	0.0103043	0.00186519	3.29997e-08	0.198122
rs116825011	A	G	0.0327595	0.00595077	3.69999e-08	0.016094
rs4713506	A	G	-0.0157268	0.00169811	1.99986e-20	0.255607
rs113608847	G	T	-0.013741	0.001949	1.80011e-12	0.203822
rs723588	C	T	0.0127904	0.00211948	1.6e-09	0.142598
rs12528131	G	A	-0.00882788	0.00148565	2.80001e-09	0.488343
rs9388769	A	G	-0.0140821	0.00158065	5.10035e-19	0.67318
rs9371201	T	C	-0.00933847	0.0015738	2.99999e-09	0.335102
rs9371881	A	G	0.00947946	0.00154996	9.59997e-10	0.359174
rs12673062	A	G	-0.0107691	0.00180808	2.59998e-09	0.215756
rs11769549	A	T	0.0204956	0.00311228	4.49987e-11	0.062372
rs4621706	T	C	-0.0117068	0.00150003	6.00067e-15	0.544473
rs6962338	G	A	-0.0214095	0.0036171	3.2e-09	0.043993
rs17282763	C	T	0.00893956	0.00163298	4.39997e-08	0.296281
rs16870531	T	C	0.011198	0.00174241	1.29999e-10	0.238492
rs12533765	G	A	-0.0092	0.00165199	2.59998e-08	0.280054
rs13227429	C	T	-0.00858767	0.0014977	9.80009e-09	0.561343
rs6977081	T	G	0.0147525	0.00158641	1.39991e-20	0.333835
rs59116179	T	C	0.00857385	0.00153635	2.39999e-08	0.617442
rs4737446	T	G	0.0104178	0.00161882	1.2e-10	0.694626
rs1486925	C	T	-0.0104734	0.00160211	6.29941e-11	0.314604
rs4739739	G	A	-0.00853387	0.00150466	1.40001e-08	0.415057
rs821100	G	A	-0.0101977	0.00168615	1.5e-09	0.265512
rs10097417	G	A	-0.0132302	0.00197055	1.9002e-11	0.170904
rs4398863	C	G	-0.00945015	0.00168454	2e-08	0.7368
rs7026798	C	T	0.00823598	0.00150641	4.60002e-08	0.43232
rs16910750	C	G	0.0112498	0.00204139	3.59998e-08	0.159639
rs116922558	G	A	-0.0215842	0.00385425	2.1e-08	0.039916
rs7856625	T	C	-0.0111297	0.0015209	2.49977e-13	0.609861
rs10988217	G	A	-0.00920657	0.00152911	1.7e-09	0.603742
rs35236379	T	G	0.0123565	0.00212204	5.80003e-09	0.142324
rs10821939	A	G	-0.00935422	0.00150339	4.90004e-10	0.573342
rs11002322	T	G	-0.00998924	0.00157255	2.1e-10	0.340459
rs772014	G	A	-0.0106178	0.00151891	2.70023e-12	0.392538
rs10786706	T	C	0.0100072	0.00148741	1.69981e-11	0.465745
rs4962700	G	C	0.00904307	0.00163488	3.2e-08	0.301977
rs1556659	T	C	0.0162896	0.00153452	2.49977e-26	0.38153
rs10831903	T	C	0.00928662	0.00151154	8.10009e-10	0.423383
rs7124681	A	C	-0.0116557	0.00150615	1e-14	0.408355
rs12790261	A	C	-0.0251882	0.00270305	1.20005e-20	0.082383
rs4930582	T	C	0.011902	0.00202011	3.79997e-09	0.835661
rs72977282	A	T	-0.0155569	0.00151173	7.8001e-25	0.413856
rs61389091	T	C	0.0261627	0.00373295	2.39994e-12	0.04174
rs34845616	A	G	0.0108395	0.00173373	4e-10	0.245653
rs76895963	G	T	0.0359634	0.00574862	3.89996e-10	0.020694
rs12316046	G	A	-0.0174165	0.00152991	5.00035e-30	0.37795
rs11168357	A	G	-0.00962864	0.00172661	2.5e-08	0.246008
rs7970350	T	C	-0.0101345	0.00148418	8.60003e-12	0.494068
rs7963801	C	T	-0.0104348	0.00150824	4.60045e-12	0.571927
rs11115726	A	G	-0.00832891	0.00152832	5e-08	0.392253
rs11111267	G	A	0.0108359	0.00192886	1.89998e-08	0.18106
rs4575361	T	A	-0.0108028	0.00160223	1.59993e-11	0.31205
rs3118903	A	G	-0.0174477	0.00179692	2.70023e-22	0.219552
rs56060323	T	C	0.00906905	0.00160238	1.5e-08	0.314543
rs12889267	G	A	-0.0137394	0.00198726	4.70002e-12	0.167084
rs7148603	A	G	0.00957206	0.00158612	1.6e-09	0.359427
rs10144445	G	C	-0.00936876	0.00155918	1.89998e-09	0.350118
rs2359239	T	C	-0.00881461	0.00152153	6.90001e-09	0.391621
rs12906830	C	T	0.0108401	0.00151797	9.30037e-13	0.601065
rs3959716	G	C	-0.00832523	0.0015043	3.09999e-08	0.56703
rs28542042	T	C	0.0110101	0.00162277	1.20005e-11	0.308877
rs7176095	G	A	-0.013375	0.00222025	1.7e-09	0.128192
rs17466480	G	A	-0.0118235	0.00152732	9.79941e-15	0.386968
rs12914702	A	G	0.0109514	0.00169071	9.30037e-11	0.300395
rs2871865	G	C	-0.0217979	0.00231659	5.00035e-21	0.116247
rs13337177	T	G	-0.0142799	0.00193621	1.59993e-13	0.180836
rs181766	C	T	0.00963247	0.00160372	1.89998e-09	0.321793
rs11642954	A	G	-0.0117025	0.00187683	4.49997e-10	0.195019
rs3814877	T	G	0.0105385	0.00151385	3.40017e-12	0.401594
rs11076004	A	G	-0.0115356	0.00150909	2.09991e-14	0.418177
rs7196917	G	A	-0.0117302	0.00150067	5.40008e-15	0.429948
rs217181	T	C	0.0119554	0.00188145	2.1e-10	0.193087
rs9944324	G	A	-0.00855272	0.00150169	1.2e-08	0.456723
rs7197751	T	G	-0.00946321	0.00156268	1.40001e-09	0.363019
rs755547	A	G	0.0165156	0.00189766	3.19963e-18	0.188906
rs113434679	A	C	-0.0149156	0.00187618	1.9002e-15	0.199577
rs999493	A	G	0.0128713	0.00153936	6.20012e-17	0.621921
rs2532111	G	A	0.0102852	0.00155794	4.10015e-11	0.639542
rs2587505	C	T	-0.00900424	0.00150694	2.30001e-09	0.419871
rs143002906	T	C	0.0262281	0.00457421	9.80009e-09	0.027829
rs4308051	G	T	0.0159929	0.00181863	1.39991e-18	0.789105
rs62081464	T	C	-0.0098827	0.00177979	2.80001e-08	0.227338
rs35054365	A	T	0.0128072	0.00149718	1.20005e-17	0.437643
rs635538	A	G	-0.0216569	0.00265852	3.80014e-16	0.913853
rs8108461	C	T	0.00952393	0.0015066	2.59998e-10	0.572775
rs8101782	C	A	0.00955082	0.00172167	2.90001e-08	0.702702
rs10403906	A	G	-0.0100323	0.00148665	1.50003e-11	0.476375
rs11669079	T	A	0.0109542	0.00163169	1.9002e-11	0.705026
rs143384	G	A	0.0209202	0.00151159	1.50003e-43	0.404388
rs4811040	G	C	-0.00924973	0.00166896	2.99999e-08	0.276636
rs9611273	T	C	0.0107888	0.00173048	4.49997e-10	0.25267
rs6006984	C	T	0.00984917	0.00165413	2.59998e-09	0.277764

[truncated: 7 more sheets: Lean mass, FVC, FEV1, Retinal eye clock, Cognitive performance, Brain Age Gap, Frailty Index]
